# Supplementary material for: Clarithromycin prevents preterm birth and neonatal mortality by dampening alarmin-induced maternal–fetal inflammation in mice
Source: BMC Pregnancy Childbirth. 2022 Jun 20;22:503. doi: 10.1186/s12884-022-04764-2 (PMC9210693; doi:10.1186/s12884-022-04764-2)
Supplement: Supplementary file 1 — Additional file 1. RT-qPCR gene expression data. -ΔCT values for gene expression in the maternal and fetal tissues from mice treated with clarithromycin (CLR) or DMSO (vehicle control) reported in this study. [file 12884_2022_4764_MOESM1_ESM.xls]

## Sheet: Uterus
Treatment	Oxtr	Il1a	Il1b	Ifng
DMSO	-6.39589	-5.35952	-11.2206	-13.489
DMSO	-5.8917	-5.12531	-9.85741	-13.507
DMSO	-6.04234	-4.92691	-10.1631	-13.0066
DMSO	-7.67548	-4.70021	-11.3588	-14.1472
DMSO	-5.5042	-6.13949	-11.4005	-13.2918
DMSO	-6.02553	-5.29632	-11.104	-12.2463
DMSO	-4.67331	-4.97767	-11.4212	-13.4307
DMSO	-5.80615	-4.60773	-11.8341	-13.6154
CLR	-6.0331	-6.83194	-11.8268	-13.7372
CLR	-7.45772	-6.07573	-11.3791	-13.8312
CLR	-7.24906	-6.50429	-12.371	-14.3212
CLR	-6.4974	-6.77829	-11.7116	-12.543
CLR	-5.80415	-5.95494	-11.6381	-13.8399
CLR	-7.23018	-5.55381	-10.6325	-13.9693
CLR	-7.43571	-5.9438	-13.1903	-14.435

## Sheet: Cervix
Treatment	Gja1	Mmp9
DMSO	-1.56239	-9.05124
DMSO	-2.1886	-8.98444
DMSO	-1.88075	-8.10817
DMSO	-2.12289	-9.12468
DMSO	-1.29428	-9.18961
DMSO	-1.59786	-8.56145
DMSO	-1.48205	-9.01897
DMSO	-2.18385	-7.59246
CLR	-2.50881	-9.59804
CLR	-2.27159	-8.28725
CLR	-1.7593	-9.90981
CLR	-2.52854	-9.2109
CLR	-1.76157	-9.37675
CLR	-1.81468	-9.79724
CLR	-2.59967	-8.49232

## Sheet: Fetal membranes
Treatment	Nfkb2	Casp11
DMSO	-5.20881	-6.03158
DMSO	-5.32813	-5.74057
DMSO	-5.4798	-5.99181
DMSO	-5.5472	-5.95262
DMSO	-5.74823	-6.18564
DMSO	-5.76048	-5.688
DMSO	-5.40668	-5.49955
DMSO	-5.59094	-5.67111
CLR	-5.70418	-6.47226
CLR	-5.50803	-5.86724
CLR	-5.42079	-6.52935
CLR	-5.84757	-6.49889
CLR	-5.58988	-6.17453
CLR	-6.00519	-6.2277
CLR	-6.40889	-6.71423

## Sheet: Decidua
Treatment	Il1a	Il12b	Ccl22	Il10	Ptgs2	Oxtr
DMSO	-6.71149	-12.5735	-9.69226	-12.8149	-4.32919	-5.54199
DMSO	-5.32904	-13.3687	-10.5113	-13.5288	-4.9253	-5.01453
DMSO	-5.92792	-13.4367	-11.0531	-12.4656	-4.23903	-5.91034
DMSO	-5.13239	-13.3883	-10.7669	-12.9514	-6.09187	-5.78733
DMSO	-5.98454	-13.0234	-10.7072	-11.8984	-6.78097	-5.17695
DMSO	-5.81553	-11.7894	-9.55753	-12.239	-5.59134	-4.3595
DMSO	-5.68562	-12.7057	-10.6738	-13.0539	-5.81956	-3.69576
DMSO	-5.52666	-12.8764	-10.6242	-12.1796	-7.8442	-5.40714
CLR	-9.75005	-13.927	-10.6567	-11.1656	-8.50904	-6.76022
CLR	-6.7126	-13.5865	-11.4173	-11.8109	-7.77213	-6.38588
CLR	-6.75789	-12.8863	-11.0816	-12.5995	-6.5735	-6.14071
CLR	-5.69565	-13.173	-10.9584	-12.1157	-5.92911	-5.70619
CLR	-5.96183	-13.3589	-10.9725	-11.8263	-7.01231	-5.05077
CLR	-6.28285	-13.6627	-11.2825	-12.4716	-6.59545	-6.10131
CLR	-7.79763	-13.8569	-10.9204	-12.4278	-8.77463	-5.32233

## Sheet: Placenta
Treatment	Il6	Tnf	Il12b	Ccl3	Ccl5	Ccl22	Cxcl9	Cxcl10	Tlr9	Nod1
DMSO	-13.7913	-7.56232	-15.5087	-10.5595	-11.597	-11.4771	-13.8381	-9.00841	-9.75736	-7.95046
DMSO	-14.0503	-7.70427	-16.0761	-10.0638	-11.7886	-11.6296	-13.1449	-8.76168	-9.72085	-7.78797
DMSO	-14.0158	-8.21989	-16.2312	-10.7918	-11.5109	-12.1334	-13.0764	-9.23348	-9.66641	-7.90401
DMSO	-13.8712	-8.23775	-16.6507	-10.1113	-11.9545	-12.1464	-14.574	-9.35702	-10.6348	-7.72128
DMSO	-15.3868	-7.88292	-17.9628	-11.1786	-13.7064	-11.587	-14.3266	-9.99285	-10.4566	-7.35298
DMSO	-14.1887	-7.54452	-17.0882	-11.2138	-11.6076	-11.1626	-12.8755	-9.06453	-10.4595	-7.36748
DMSO	-13.9183	-7.84955	-16.5684	-10.5459	-11.765	-11.9705	-13.9459	-9.28704	-10.2488	-7.96241
DMSO	-14.0155	-7.38791	NA	-10.8496	-11.7948	-11.8088	-13.0944	-9.56192	-10.0916	-7.34097
CLR	-14.7005	-8.84918	-17.4653	-11.4024	-12.5392	-12.8478	-14.4085	-9.98898	-11.8118	-8.50531
CLR	-13.9473	-7.74657	NA	-10.7825	-11.8037	-11.8269	-13.5081	-9.35394	-10.4411	-7.83219
CLR	-15.0059	-8.07765	-18.5378	-11.1981	-11.651	-11.7909	-15.0755	-9.66668	-10.5565	-8.0103
CLR	-14.468	-8.7487	-16.9221	-11.1649	-11.8123	-12.2349	-15.3304	-9.36453	-10.7755	-8.44439
CLR	-14.1698	-7.55797	-19.2098	-11.8569	-12.5117	-11.8604	-15.7082	-10.3098	-11.0349	-7.95062
CLR	-14.3089	-8.64798	-17.4313	-10.8452	-12.9109	-13.0079	-13.9388	-9.526	-10.7184	-8.19361
CLR	-14.431	-8.404	-17.4669	-10.927	-12.4377	-11.9258	-14.2492	-10.0191	-10.6501	-7.93694

## Sheet: Fetal lung
Treatment	Tnf	Il12b
DMSO	-11.8853	-14.9875
DMSO	-11.4924	-14.2892
DMSO	-11.2545	-13.8476
DMSO	-11.999	-15.1656
DMSO	-10.8038	-14.1908
DMSO	-10.5454	-12.7567
DMSO	-10.8911	-13.8966
DMSO	-10.965	-14.2476
CLR	-11.4558	-16.0816
CLR	-11.3079	-15.2245
CLR	-12.2031	-14.7582
CLR	-11.2713	-13.9488
CLR	-11.5516	-14.2825
CLR	-11.7104	-15.8457
CLR	-11.7358	-15.1998

## Sheet: Fetal intestine
Treatment	Nfkb2	Ifng	Ccl5	Cxcl9	Tlr4	Tlr9
DMSO	-7.61095	-17.4264	-13.889	-14.5687	-8.12491	-10.2379
DMSO	-7.38418	-16.3212	-12.639	-11.8648	-7.44501	-9.88203
DMSO	-7.4497	-16.3433	-12.5404	-10.9676	-7.8774	-9.63092
DMSO	-7.04351	-18.1196	-13.1796	-14.0311	-5.82848	-9.62737
DMSO	-7.29107	-17.3022	-12.1715	-12.0795	-7.59644	-9.63602
DMSO	-7.45872	-17.1761	-12.6364	-13.1673	-7.76627	-9.7926
DMSO	-7.1684	-15.2553	-12.0549	-11.2001	-7.78082	-9.63564
DMSO	-7.33108	-16.935	-12.6879	-13.6176	-8.04577	-9.86823
CLR	-7.91218	-17.5153	-13.459	-15.8908	-8.21813	-11.354
CLR	-7.35564	-17.6825	-13.0177	-13.735	-7.81269	-10.0833
CLR	-7.29804	-18.3448	-12.5832	-13.5353	-7.86623	-9.76877
CLR	-7.54389	-19.42	-13.3819	-14.3725	-8.07212	-10.1982
CLR	-7.51748	-18.2744	-13.5859	-13.8164	-7.73667	-10.1697
CLR	-7.59274	-17.536	-13.3731	-14.6022	-8.25289	-10.5582
CLR	-7.71455	-17.2399	-13.4905	-13.8663	-8.21086	-9.72744

## Sheet: Fetal liver
Treatment	Il1a	Tnf	Il12b	Casp1	Casp11	Nod1	Ccl5	Ccl22	Cxcl9	Cxcl10	Tlr9
DMSO	-8.39544	-9.92517	-15.9566	-7.38154	-8.8228	-8.12073	-9.62031	-11.0853	-9.83395	-7.63558	-7.42755
DMSO	-8.77123	-9.67451	-15.9644	-7.37631	-8.82812	-8.20692	-9.15607	-11.7205	-8.39117	-5.51209	-7.23292
DMSO	-8.87471	-10.2704	-16.2003	-7.67272	-9.20604	-8.38528	-10.4806	-10.812	-11.3384	-7.46833	-7.72528
DMSO	-8.65738	-9.83715	-16.5945	-7.5898	-9.06334	-8.40786	-10.784	-11.0589	-11.2342	-6.68651	-8.1268
DMSO	-8.76391	-10.0421	-15.4219	-7.58706	-8.28737	-8.41562	-10.3132	-11.4793	-10.7162	-7.45919	-7.59845
DMSO	-8.37712	-9.93716	-16.6272	-8.05792	-8.83312	-8.20589	-10.1047	-11.0711	-10.9534	-7.43783	-7.2641
DMSO	-8.24516	-9.26785	-16.1397	-7.40718	-9.02997	-8.0943	-10.5087	-11.2052	-10.6049	-7.27821	-7.46892
DMSO	-8.94747	-9.05905	-16.0369	-7.25077	-8.57063	-8.10013	-10.3378	-12.2165	-10.0937	-5.46874	-7.33469
CLR	-8.90923	-10.342	-16.6312	-8.20429	-9.48272	-9.62038	-12.3503	-12.6477	-14.0788	-7.6866	-8.60652
CLR	-8.94968	-9.95733	-19.0254	-7.4379	-9.34811	-8.96732	-11.2221	-12.0863	-10.9291	-8.00972	-8.05638
CLR	-8.94952	-10.0761	-18.2232	-7.57572	-8.92928	-8.44057	-10.606	-11.848	-11.3309	-7.71788	-7.76139
CLR	-14.2345	-12.033	-15.1536	-9.47683	-9.07636	-7.54607	-11.9946	-11.0101	-11.2332	-8.62244	-9.16004
CLR	-8.5631	-10.2926	-17.7622	-8.13091	-9.35485	-8.54759	-10.5607	-11.3612	-11.5017	-7.49094	-7.8591
CLR	-8.44456	-10.0038	-18.4465	-7.87074	-9.09716	-8.56842	-10.7601	-12.0768	-12.3426	-7.30822	-8.28015
CLR	-9.25788	-9.58128	-17.0383	-7.58479	-9.02495	-8.33452	-10.4156	-12.2229	-9.14469	-7.60785	-7.41136

## Sheet: Fetal spleen
Treatment	Nfkb2	Il6	Il1a	Il18	Ccl22	Nod1	Tlr9
DMSO	-7.02125	-12.6865	-11.1801	-5.98314	-11.7241	-7.56201	-5.93639
DMSO	-7.24201	-13.1624	-11.0035	-5.95791	-11.7142	-7.95628	-6.5629
DMSO	-7.27128	-12.7777	-12.0859	-6.52332	-12.2125	-8.11547	-6.67141
DMSO	-7.08199	-13.4198	-12.1241	-6.53961	-12.4027	-7.82665	-6.97463
DMSO	-7.30663	-13.5013	-12.6929	-6.23298	-12.2651	-7.85306	-6.66436
DMSO	-7.27714	-12.8832	-11.3063	-5.79561	-12.2994	-7.69812	-6.59728
DMSO	-7.06433	-12.808	-9.92804	-6.17573	-11.7348	-7.5792	-7.01376
DMSO	-6.96308	-12.8597	-11.7686	-6.09911	-12.3137	-7.52781	-6.38678
CLR	-7.57881	-14.3251	-12.407	-7.79687	-12.4915	-8.42602	-7.42542
CLR	-7.28713	-13.5447	-11.9563	-6.34358	-12.4398	-7.92466	-6.83542
CLR	-7.48326	-13.2065	-12.8281	-6.4959	-12.6772	-8.15834	-7.30448
CLR	-7.40301	-13.4636	-12.7333	-6.96457	-12.3092	-8.02022	-7.24857
CLR	-7.29301	-13.5972	-12.374	-6.59347	-12.4215	-7.65842	-6.67104
CLR	-7.21398	-13.7741	-11.563	-6.92675	-12.3268	-8.20502	-7.0908
CLR	-6.99232	-13.1018	-12.0316	-6.32888	-12.5037	-7.83271	-6.65787
